# Supplementary material for: Hymenopteran parasitoids reared from European gall midges (Diptera, Cecidomyiidae)
Source: Biodivers Data J. 2024 Mar 25;12:e118487. doi: 10.3897/BDJ.12.e118487 (PMC10985403; doi:10.3897/BDJ.12.e118487)
Supplement: Supplementary material 1 — Supplementary data table [file bdj-12-e118487-s001.xlsx]

## Sheet: data
Family	Parasitoid name	Det.	Identification notes	Gall midge host name	Number (sex)	Rearing method	Collection date	Emergence start month	Collector	Host plant	Country	Collection site name	Lat	Long	Novelty of interaction	Biogeographic novelty
Ceraphronidae	Aphanogmus abdominalis (Thomson, 1858)	PNB		Dasineura odoratae Stelter, 1982	NA	2	02.ix.2010	NA	HHB	Viola odorata	DK	Universitetsparken	55.7018	12.5586
Ceraphronidae	Aphanogmus abdominalis (Thomson, 1858)	PNB		Dasineura odoratae Stelter, 1982	NA	2	03.ix.2010	NA	HHB	Viola odorata	DK	Gammel Køgegård	55.4604	12.1678
Ceraphronidae	Aphanogmus abdominalis (Thomson, 1858)	PNB		Dasineura odoratae Stelter, 1982	NA	2	19.ix.2010	NA	HHB	Viola odorata	DK	Dragsholm	6183189	649984
Ceraphronidae	Aphanogmus abdominalis (Thomson, 1858)	PNB		Dasineura odoratae Stelter, 1982	4♀	3	26.xii.2018	i.2019	SH	Viola odorata	DK	Ornebjerg	55.0312	11.9271
Ceraphronidae	Aphanogmus abdominalis (Thomson, 1858)	PNB		Dasineura violahirtae Stelter, 1982	NA	2	31.iii.2020	iv.2020	HHB	Viola hirta	DK	Borrebjerg, Fårevejle	55.8111	11.4628	FP
Ceraphronidae	Aphanogmus fasciipennis Thomson, 1858	PNB		Mycodiplosis cf. melampsorae (Rübsaamen, 1889)	NA	4A	04.x.2020	x.2020	HHB	Populus tremula	DK	Molslaboratoriet	56.2286	10.5881	FH
Ceraphronidae	Aphanogmus cf. fasciipennis Thomson, 1858	PNB		Contarinia festucae Jones, 1940	NA	4B	08.vii.2021	v.2022	HHB	Schedonorus pratensis	DK	Bredholt	55.1577	10.2938	N
Ceraphronidae	Aphanogmus cf. fasciipennis Thomson, 1858	PNB		Stenodiplosis sp. ex Elymus repens	NA	4B	18.vii.2021	v.2022	HHB	Elymus repens	DK	Krageskov	55.4484	12.1472	N
Ceraphronidae	Aphanogmus gracilicornis Förster, 1861	PNB		Mycodiplosis cf. melampsorae (Rübsaamen, 1889)	NA	4A	04.x.2020	x.2020	HHB	Populus tremula	DK	Molslaboratoriet	56.2286	10.5881	FH
Ceraphronidae	Aphanogmus microneurus Kieffer, 1907	PNB		Mycodiplosis cf. melampsorae (Rübsaamen, 1889)	NA	4A	04.x.2020	x.2020	HHB	Populus tremula	DK	Molslaboratoriet	56.2286	10.5881	FH
Ceraphronidae	Aphanogmus vicinus Förster, 1861	PNB		Mycodiplosis cf. melampsorae (Rübsaamen, 1889)	NA	4A	04.x.2020	x.2020	HHB	Populus tremula	DK	Molslaboratoriet	56.2286	10.5881	FH
Encyrtidae	Pseudencyrtus misellus (Dalman, 1820)	RRA		Rabdophaga salicis (Schrank, 1803)	21♀ 3♂	NA	03.iv.2021	iv.2021	PBJ	Salix sp	DK	Hinnerup	56.2521	10.0666
Encyrtidae	Pseudencyrtus misellus (Dalman, 1820)	RRA		Rabdophaga salicis (Schrank, 1803)	5♀	3	08.iii.2021	iii.2021	SH	Salix sp	DK	Karlstrup Kalkgrav	55.5482	12.2065
Encyrtidae	Pseudencyrtus misellus (Dalman, 1820)	RRA		Rabdophaga salicis (Schrank, 1803)	1♀	NA	14.iv.2020	NA	KH	Salix sp	DK	Råbjerg Mose	57.566	10.3523
Eulophidae	Aprostocetus aethiops (Zetterstedt, 1838)	RRA		Contarinia pulchripes (Kieffer, 1890)	2♀	3	26.vii.2015	viii.2015	SH	Cytisus scoparius	DK	Ornebjerg	55.0299	11.9379		DK
Eulophidae	Aprostocetus amenon (Walker, 1839)	RRA		Dasineura ulmaria (Bremi, 1847)	1♂	NA	14.vii.2021	NA	AP	Filipendula ulmaria	RO	Oituz	46.2056	26.629		RO
Eulophidae	Aprostocetus anodaphus (Walker, 1839)	RRA		Ozirhincus millefolii (Wachtl, 1884)	NA	2	16.viii.2020	viii.2020	HHB	Achillea millefolium	DK	Harreby	55.3161	8.93014
Eulophidae	Aprostocetus anodaphus (Walker, 1839)	RRA		Ozirhincus millefolii (Wachtl, 1884)	NA	2	16.viii.2020	viii.2020	HHB	Achillea millefolium	DK	Åtte Bjerge	55.4486	8.97821	N	DK
Eulophidae	Aprostocetus apama (Walker, 1839)	RRA		Planetella gallarum (Rübsaamen, 1899)	1	2	07.vi.2016	vii.2016	HHB	Carex nigra var. recta	DK	Molslaboratoriet	56.2224	10.5873	N
Eulophidae	Aprostocetus apama (Walker, 1839)	RRA		Planetella granifex (Kieffer, 1898)	3♀♂	2	06.iv.2016	vi.2016	HHB	Carex acutiformis	DK	Lunden ved Gram Å	55.2925	9.06759	FH	DK
Eulophidae	Aprostocetus artemisiae (Erdös, 1954)	RRA		Dasineura artemisiae (Rübsaamen, 1915)	2♀	2	17.viii.2021	viii.2021	HHB	Artemisia campestris	DK	Plateauet, Ordrup Næs	55.8383	11.3747	FP	DK
Eulophidae	Aprostocetus artemisiae (Erdös, 1954)	RRA		Rhopalomyia artemisiae (Bouché, 1834)	9♀ 3♂	2	08.viii.2022	viii.2022	HHB	Artemisia campestris	DK	Kandestederne	57.6621	10.3906	N
Eulophidae	Aprostocetus catius (Walker, 1839)	RRA	Compared with Aprostocetus emesa det. Marcus Graham in making identification	Contarinia festucae Jones, 1940	2♀ 1♂	4B	08.vii.2021	v.2022	HHB	Schedonorus pratensis	DK	Bredholt	55.1577	10.2938	FHFP	DK
Eulophidae	Aprostocetus cecidomyiarum (Bouché, 1834)	RRA		Dasineura artemisiae (Rübsaamen, 1915)	1♀	2	17.viii.2021	viii.2021	HHB	Artemisia campestris	DK	Plateauet, Ordrup Næs	55.8383	11.3747	N	DK
Eulophidae	Aprostocetus clavicornis (Zetterstedt, 1838)	RRA		Semudobia betulae (Winnertz, 1853)	1♀	2	03.xii.2015	i.2016	SH	Betula pendula	DK	Ornebjerg	55.0336	11.9347		DK
Eulophidae	Aprostocetus clavicornis (Zetterstedt, 1838)	RRA		Semudobia betulae (Winnertz, 1853)	1♀	2	25.xii.2015	i.2016	KA	Betula pendula	DK	Engelshom Slot	55.7146	9.31959
Eulophidae	Aprostocetus crino (Walker, 1838)	RRA		unknown cecidomyid inquiline ex Aceria galiobia	1♀	2	18.vii.2021	vii.2021	HHB	Galium mollugo	DK	Odden, Vallø	55.4265	12.2184	N
Eulophidae	Aprostocetus dotus (Walker, 1839)	RRA		Dasineura ulmaria (Bremi, 1847)	5♀ 12♂	2	07.vii.2022	vii.2022	HHB	Filipendula ulmaria	DK	Bredholt	55.1564	10.2977		DK
Eulophidae	Aprostocetus dotus (Walker, 1839)	RRA		Dasineura ulmaria (Bremi, 1847)	11♀ 40♂	2	14.vii.2022	vii.2022	HHB	Filipendula ulmaria	DK	Udby Vig	55.7694	11.7425
Eulophidae	Aprostocetus elongatus (Förster, 1841)	SH		Mikiola fagi (Hartig, 1839)	8♀ 3♂	3	13.ii.2020	iii.2020	SH	Fagus sylvatica	DK	Store Bøgeskov	55.5025	11.6682
Eulophidae	Aprostocetus elongatus (Förster, 1841)	RRA		Mikiola fagi (Hartig, 1839)	1♀	3	20.xi.2015	xii.2015	SH	Fagus sylvatica	DK	Soldaterskov	54.967	8.85011
Eulophidae	Aprostocetus elongatus (Förster, 1841)	RRA		Mikiola fagi (Hartig, 1839)	3♀	3	22.xi.2017	xii.2017	SH	Fagus sylvatica	DK	Valby	55.6586	12.5197
Eulophidae	Aprostocetus elongatus (Förster, 1841)	RRA		Mikiola fagi (Hartig, 1839)	1♂	3	29.i.2015	ii.2015	SH	Fagus sylvatica	DK	Søndermarken	55.6699	12.5283
Eulophidae	Aprostocetus epicharmus (Walker, 1839)	RRA		Dasineura serotina (Winnertz, 1853)	1♂ 3♀	3	20.vi.2016	vii.2026	SH	Hypericum perforatum	DK	Stege	54.981	12.2682	FP	DK
Eulophidae	Aprostocetus escherichi (Szelenyi, 1941)	RRA		Semudobia tarda Roskam, 1977	1♀	3	12.iii.2019	iii.2019	SH	Betula pendula	PL	Muranów, Warszawa	52.2557	20.9964		PL
Eulophidae	Aprostocetus gratus (Giraud, 1863)	RRA		Giraudiella inclusa (Frauenfeld, 1862)	NA	2	12.iii.2021	iv.2021	HHB	Phragmites australis	DK	Elbækengen	55.3904	12.2612
Eulophidae	Aprostocetus luteus (Ratzeburg, 1848)	RRA		Mikiola fagi (Hartig, 1839)	1♀	3	01.xii.2015	x.2016	SH	Fagus sylvatica	DK	Ornebjerg	55.0344	11.932		DK
Eulophidae	Aprostocetus lycidas (Walker, 1839)	RRA		Hartigiola annulipes (Hartig, 1839)	1♀	3	01.xi.2015	xii.2015	SH	Fagus sylvatica	DK	Ornebjerg	55.0344	11.932
Eulophidae	Aprostocetus lycidas (Walker, 1839)	RRA		Hartigiola annulipes (Hartig, 1839)	1♀	3	13.x.2020	xi.2021	SH	Fagus sylvatica	DK	Ulvshale	55.0469	12.256
Eulophidae	Aprostocetus lysippe (Walker, 1839)	RRA		Dasineura crataegi (Winnertz, 1853)	2♀	4B	08.vii.2021	vii.2021	HHB	Crataegus sp.	DK	Trente Mølle	55.1758	10.2498
Eulophidae	Aprostocetus lysippe (Walker, 1839)	RRA		Dasineura crataegi (Winnertz, 1853)	1♀	3	08.viii.2017	viii.2017	SH	Crataegus sp	DK	Høje Taastrup	55.6494	12.2702		DK
Eulophidae	Aprostocetus menius (Walker, 1839)	RRA		Lasioptera calamagrostidis Rübsaamen, 1893	1♀	3	27.ii.2015	iv.2015	SH	Calamagrostis epigejos	DK	Landbohøjskolen	55.6859	12.543	FH	DK
Eulophidae	Aprostocetus micantulus (Thomson, 1878)	RRA		Piceacecis abietiperda (Henschel, 1880)	1♀ 2♂	3	13.ii.2016	iv.2016	SH	Picea abies	DK	Landbohøjskolen	55.6811	12.5433	N	DK
Eulophidae	Aprostocetus microscopicus (Rondani, 1877)	RRA		Cystiphora taraxaci (Kieffer, 1888)	4♂	3	08.viii.2018	viii.2028	SH	Taraxacum sp	DK	Ugledige	55.073	11.9984		DK
Eulophidae	Aprostocetus cf. myrsus (Walker, 1839)	RRA		Contarinia rumicis (Loew, 1850)	1♀	3	10.viii.2022	viii.2022	SH	Rumex crispus	DK	Knudshoved Odde	55.0548	11.7537	N	DK
Eulophidae	Aprostocetus orithyia (Walker, 1839)	RRA		Giraudiella inclusa (Frauenfeld, 1862)	3♀ 1♂	2	10.iii.2019	iii.2019	HHB	Phragmites australis	DK	Fælledparken	55.7023	12.5654
Eulophidae	Aprostocetus orithyia (Walker, 1839)	RRA		Giraudiella inclusa (Frauenfeld, 1862)	1♀	3	27.i.2016	ii.2016	SH	Phragmites australis	DK	Glumsø	55.3523	11.6852
Eulophidae	Aprostocetus pallipes (Dalman, 1820)	RRA		Semudobia skuhravae Roskam, 1977	3♀ 2♂	2	03.xii.2015	i.2016	SH	Betula pendula	DK	Ornebjerg	55.1959	11.7518		DK
Eulophidae	Aprostocetus pallipes (Dalman, 1820)	RRA		Semudobia sp. (betulae / tarda)	2♀	2	13.iii.2020	iii.2020	SH	Betula pendula	DK	Appenæs	55.0336	11.9347
Eulophidae	Aprostocetus sp. nr pallipes (Dalman, 1820)	RRA		Iteomyia major (Kieffer, 1889)	4♀ 1♂	3	20.x.2020	xi.2020	SH	Salix sp	DK	Knudshoved Odde	55.0577	11.7485	N
Eulophidae	Aprostocetus cf. phineus (Walker, 1839)	RRA		Stenodiplosis sp. ex Elymus repens	1♀	4B	18.vii.2021	iv.2022	HHB	Elymus repens	DK	Krageskov	55.4484	12.1472	FH
Eulophidae	Aprostocetus planiusculus (Thomson, 1878)	RRA		Planetella cf. gallarum	5♀	2	16.iii.2019	v.2019	HHB	Carex nigra	DK	Bimosen	55.3992	11.5934	N
Eulophidae	Aprostocetus planiusculus (Thomson, 1878)	RRA		Planetella cf. tarda (Rübsaamen, 1899)	1♀	2	01.v.2019	v.2019	HHB	Carex acutiformis	DK	Havrehede	55.4463	10.1964	N
Eulophidae	Aprostocetus planiusculus (Thomson, 1878)	RRA		Planetella granifex (Kieffer, 1898)	32♀ 23♂	2	16.iii.2019	v.2019	HHB	Carex acutiformis	DK	Klinteskov ved Tissø	55.5765	11.3143		DK
Eulophidae	Aprostocetus planiusculus (Thomson, 1878)	RRA		Planetella granifex (Kieffer, 1898)	9♀5♂	2	30.iv.2022	v.2022	HHB	Carex nigra	DK	Purlund, Vallø	55.4063	12.2153
Eulophidae	Aprostocetus rhacius (Walker, 1839)	RRA		Dasineura spadicea Rübsaamen, 1917	3♀ 6♂	2	05.viii.2022	viii.2022	HHB	Vicia cracca	DK	Bjergene, Fårevejle	55.7973	11.3839	N	DK
Eulophidae	Aprostocetus rubi Graham, 1987	RRA		Lasioptera rubi (Schrank, 1803)	NA	2	01.iv.2020	v.2020	HHB	Rubus ideaeus	DK	Næsskov	55.8229	11.386
Eulophidae	Aprostocetus rubi Graham, 1987	RRA		Lasioptera rubi (Schrank, 1803)	1♀	3	24.ix.2018	x.2018	SH	Rubus idaeus	DK	Horreby Lyng	54.8132	12.0072		DK
Eulophidae	Aprostocetus rubicola Graham, 1987	RRA		Lasioptera rubi (Schrank, 1803)	1♀	3	17.xii.2015	i.2016	KA	Rubus idaeus	DK	Kvak Mølle	55.7008	9.4308		DK
Eulophidae	Aprostocetus rubicola Graham, 1987	RRA		Lasioptera rubi (Schrank, 1803)	1♀	3	18.xii.2015	i.2016	KA	Rubus idaeus	DK	Rask Skov, Horsens	55.878	9.59092
Eulophidae	Aprostocetus rubicola Graham, 1987	RRA		Lasioptera rubi (Schrank, 1803)	1♀	3	30.iii.2021	iv.2021	SH	Rubus idaeus	DK	Ornebjerg	55.0344	11.932
Eulophidae	Aprostocetus cf. suevius (Walker, 1839)	RRA		Dasineura ulmaria (Bremi, 1847)	3♂	2	04.vii.2022	vii.2022	HHB	Filipendula ulmaria	DK	Urup Dam	55.3852	10.5928	FCH	DK
Eulophidae	Aprostocetus cf. suevius (Walker, 1839)	RRA		Dasineura ulmaria (Bremi, 1847)	3♀ 3♂	2	14.vii.2022	vii.2022	HHB	Filipendula ulmaria	DK	Udby Vig	55.7694	11.7425
Eulophidae	Aprostocetus tanaceticola Graham, 1987	SH		Rhopalomyia tanaceticola (Karsch, 1879)	1♀	3	18.ix.2016	xii.2016	SH	Tanacetum vulgare	DK	Valby	55.669	12.5126		DK
Eulophidae	Aprostocetus tanaceticola Graham, 1987	SH		Rhopalomyia tanaceticola (Karsch, 1879)	2♀	3	22.viii.2017	ix.2017	KN	Tanacetum vulgare	DK	Hellebæk Kohave	56.0561	12.5422
Eulophidae	Aprostocetus tanaceticola Graham, 1987	SH		Rhopalomyia tanaceticola (Karsch, 1879)	1♀	3	24.ix.2016	x.2016	SH	Tanacetum vulgare	DK	Ornebjerg	55.0333	11.9334
Eulophidae	Aprostocetus veronicae Graham, 1987	RRA		Jaapiella veronicae (Vallot, 1827)	1♀	3	15.viii.2017	ix.2017	SH	Veronica chamaedrys	DK	Vintersbølle Skov	55.0003	11.9372		DK
Eulophidae	Aprostocetus viridinitens Graham, 1987	RRA		Anthodiplosis rudimentalis (Kieffer, 1901)	3♀	2	29.viii.2022	ix.2022	HHB	Artemisia vulgaris	DK	Vittenbjerg	55.4819	12.0723	FHFP	DK
Eulophidae	Aprostocetus sp. A (probably undescribed)	RRA		Asphondylia menthae Kieffer, 1902	1♀ 1♂	3	17.xii.2020	i.2021	SH	Mentha aquatica	DK	Knudshoved Odde	55.0536	11.7432		NE
Eulophidae	Aprostocetus sp. B	RRA		Contarinia arrhenatheri Kieffer, 1901	NA	4B	25.vi.2020	v.2021	HHB	Arrhenatherum elatius	DK	Kyndby Strand	55.8177	11.9019		NE
Eulophidae	Aprostocetus sp. C	RRA		Contarinia arrhenatheri Kieffer, 1901	NA	4B	25.vi.2020	v.2021	HHB	Arrhenatherum elatius	DK	Kyndby Strand	55.8177	11.9019		NE
Eulophidae	Aprostocetus sp. D	RRA		Dasineura fraxini (Bremi, 1847)	1♂	3	08.x.2018	x.2018	SH	Fraxinus excelsior	DK	Nyborg	55.3104	10.7979		NE
Eulophidae	Aprostocetus sp. E	RRA		Dasineura ulmaria (Bremi, 1847)	2♂	3	06.viii.2017	viii.2027	SH	Filipendula ulmaria	DK	Møns Klint	54.9661	12.5515		NE
Eulophidae	Aprostocetus sp. F	RRA		Parallelodiplosis galliperda (F. Löw, 1889)	2♂	3	25.ix.2018	x.2018	SH	Quercus robur	DK	Ornebjerg	55.0312	11.9271		NE
Eulophidae	Aprostocetus sp. G	RRA		Rhopalomyia artemisiae (Bouché, 1834)	1♂	2	14.x.2016	i.2016	MB	Artemisia campestris	DK	Dunkehuse	55.9674	12.0531		NE
Eulophidae	Aprostocetus sp. H	RRA		Rhopalomyia artemisiae (Bouché, 1834)	1♀	2	22.xii.2016	i.2016	MB	Artemisia campestris	DK	Liseleje Strand	56.0172	11.9735		NE
Eulophidae	Aprostocetus sp. I	RRA		Stenodiplosis sp. ex Elymus repens	1♀	4B	18.vii.2021	v.2022	HHB	Elymus repens	DK	Krageskov	55.4484	12.1472		NE
Eulophidae	Aprostocetus sp. K	RRA		Wachtliella persicariae (Linnaeus, 1767)	1♂	2	09.viii.2022	viii.2022	HHB	Persicaria amphibia	DK	Råbjerg Mile	55.7003	12.5595		NE
Eulophidae	Aprostocetus sp. L	RRA		Contarinia acrocecis Stelter, 1962	1♂	4B	08.vii.2021	iv.2022	HHB	Galium mollugo	DK	Bredholt	55.1577	10.2938		NE
Eulophidae	Aprostocetus sp. M	RRA		Contarinia sp. "euonymi" nom.inedit.	1♂	4B	13.vi.2021	iii.2022	HHB	Euonymus europaeus	DK	Rævebjerg	55.8041	11.3866		NE
Eulophidae	Aprostocetus sp. N	RRA		Dasineura sp.A sensu Harris	1♀	2	20.vi.2020	vii.2020	HHB	Filipendula vulgaris	DK	Disbjerg	55.8269	11.4359		NE
Eulophidae	Aprostocetus sp. P	RRA		Rhopalomyia tubifex (Bouché, 1847)	2♂	2	06.viii.2020	viii.2020	HHB	Artemisia campestris	DK	Nykøbing Nordstrand	55.945	11.6852		NE
Eulophidae	Asecodes congruens (Nees, 1834)	RRA		Mikiola fagi (Hartig, 1839)	1♀	3	29.i.2015	ii.2015	SH	Fagus sylvatica	DK	Søndermarken	55.6699	12.5283	FH
Eulophidae	Euderus albitarsis (Zetterstedt, 1838)	RRA		Rabdophaga rosaria (Loew, 1850)	1♀	NA	01.iv.2020	iv.2020	KH	Salix sp	DK	Lodskovvad, Ålbæk	57.6085	10.4054	N
Eulophidae	Ionympha carne (Walker, 1839)	RRA		Mycodiplosis cf. melampsorae	1♀	4A	04.x.2020	x.2020	HHB	Populus tremula	DK	Molslaboratoriet	56.2286	10.5881	FHFP	DK
Eulophidae	Omphale aethiops Graham, 1963	RRA		Dasineura acrophila (Winnertz, 1853) and Macrolabis pavida (Winnertz, 1853)	6♀	4B	06.vi.2022	iii.2023	HHB	Fraxinus excelsior	DK	Bjergene, Fårevejle	55.785	11.3872	N
Eulophidae	Omphale aethiops Graham, 1963	RRA		Dasineura epilobii (F. Löw, 1889)	3♀	4B	05.vii.2022	iv.2023	HHB	Epilobium angustifolium	DK	Rødme Svinehaver	55.1013	10.4989
Eulophidae	Omphale aetius (Walker, 1839)	RRA		Dasineura tiliae (Schrank, 1803)	2♀1♂	4B	01.vi.2021	iii.2022	HHB	Tilia xeuropaea	DK	Mosaisk Gravplads	55.6916	12.5581	N
Eulophidae	Omphale aetius (Walker, 1839)	RRA		Dasineura urticae (Perris, 1840)	NA	4A	09.20.2020	vii.2020	HHB	Urtica dioica	DK	Bolinge Bakke	55.8273	11.4221		DK
Eulophidae	Omphale cf. aetius (Walker, 1839)	RRA		Dasineura tiliae (Schrank, 1803)	1♀ 1♂	4B	09.vi.2022	iii.2023	HHB	Tilia × europaea	DK	Mosaisk Gravplads	55.6916	12.5581	N	DK
Eulophidae	Omphale sp. nr chryseis Graham, 1963	RRA		Diodaulus linariae (Winnertz, 1853)	7♀	4B	09.viii.2022	iii.2023	HHB	Linaria vulgaris	DK	Ellekrattet, Skagen	57.7402	10.63	N
Eulophidae	Omphale clymene (Walker, 1839)	RRA		Dasineura plicatrix (Loew, 1850)	17♀	4B	14.viii.2022	iv.2023	HHB	Rubus caesius	DK	Kårup Skov	55.8212	11.3825	N
Eulophidae	Omphale cf. clymene (Walker, 1839)	RRA		Dasineura fructum (Rübsaamen, 1895)	NA	4B	12.vii.2020	v.2021	HHB	Cerastium fontanum	DK	Ordrup	55.8214	11.3822	N
Eulophidae	Omphale connectens Graham, 1963	RRA		Dasineura urticae (Perris, 1840)	2♀ 1♂	4A	09.20.2020	vii.2020	HHB	Urtica dioica	DK	Bolinge Bakke	55.8273	11.4221	FH
Eulophidae	Omphale sp. nr grahami Gijswijt, 1976	RRA		Monarthropalpus flavus (Schrank, 1776)	3♀	2	13.iii.2022	iii.2022	HHB	Buxus sempervirens	DK	Assistens Kirkegård	55.6902	12.5473	N	DK
Eulophidae	Omphale lugens (Nees, 1834)	RRA		Dasineura tortilis (Bremi, 1847)	1♀	4B	06.vi.2022	iii.2023	HHB	Alnus incana	DK	Bjergene, Fårevejle	55.785	11.3872
Eulophidae	Omphale lugens (Nees, 1834)	RRA		Mikiola fagi (Hartig, 1839)	1♀	3	22.xi.2017	iv.2018	SH	Fagus sylvatica	DK	Valby	55.6586	12.5197
Eulophidae	Omphale phaola (Walker, 1839)	RRA		Dasineura oxyacanthae Rübsaamen, 1914	5♀♂	4B	05.vi.2022	iii.2023	HHB	Crataegus monogyna	DK	Kårup Skov	55.8212	11.3825	FHFP	DK
Eulophidae	Omphale phaola (Walker, 1839)	RRA		Dasineura tortilis (Bremi, 1847)	13♀	4B	06.vi.2022	iii.2023	HHB	Alnus incana	DK	Bjergene, Fårevejle	55.785	11.3872	FH
Eulophidae	Omphale phruron (Walker, 1839)	RRA		Dasineura galiicola (F. Löw, 1880)	16♀ 7♂	4B	06.vii.2022	iii.2023	HHB	Galium uliginosum	DK	Helnæs Made	55.1468	10.0073	FH
Eulophidae	Omphale telephe (Walker, 1839)	RRA		Dasineura saxifragae (Kieffer, 1891)	NA	4B	01.vi.2020	iii.2021	HHB	Saxifraga granulata	DK	Rævebjerg	55.8026	11.39	FHFP	DK
Eulophidae	Omphale theana (Walker, 1839)	RRA		Contarinia scrophulariae Kieffer, 1896	4♀	4B	08.vii.2022	iii.2023	HHB	Scrophularia nodosa	DK	Stenløse Skov	55.3499	10.3642
Eulophidae	Omphale theana (Walker, 1839)	RRA		Contarinia scrophulariae Kieffer, 1896	1♀	1B	19.vi.2021	vi.2021	HHB	Scrophularia nodosa	DK	Jægersborg Hegn	55.8251	12.5671	FH	DK
Eulophidae	Omphale theana (Walker, 1839)	RRA		Contarinia sp. "glycyphylli" nom.inedit.	107♀	4B	21.vi.2022	iv.2023	HHB, ND	Astragalus glycyphyllos	DK	Vindekilde, Røsnæs	55.7346	10.8932	N
Eulophidae	Omphale theana (Walker, 1839)	RRA		Dasineura epilobii (F. Löw, 1889)	3♀	4B	05.vii.2022	iv.2023	HHB	Epilobium angustifolium	DK	Rødme Svinehaver	55.1013	10.4989	N
Eulophidae	Omphale sp. (aetius group)	RRA		Rondaniola bursaria (Bremi, 1847)	4♂	4A	11.vii.2020	ix.2020	HHB	Glechoma hederacea	DK	Bjergene, Fårevejle	55.785	11.3888		NE
Eulophidae	Quadrastichus anysis (Walker, 1839)	RRA		Monarthropalpus flavus (Schrank, 1776)	3♂ 3♀	2	12.xii.2014	xii.2014	SH	Buxus sempervirens	DK	Frederiksberg Have	55.6749	12.5302
Eulophidae	Quadrastichus anysis (Walker, 1839)	RRA		Monarthropalpus flavus (Schrank, 1776)	1♂ 1♀	3	12.xii.2014	xii.2014	SH	Buxus sempervirens	DK	Landbohøjskolen	55.6816	12.5414		DK
Eulophidae	Quadrastichus anysis (Walker, 1839)	RRA		Monarthropalpus flavus (Schrank, 1776)	5 ♀♂	2	15.iii.2020	iv.2020	HHB	Buxus sempervirens	DK	Assistens Kirkegård	55.6902	12.5473
Eulophidae	Quadrastichus anysis (Walker, 1839)	SH		Monarthropalpus flavus (Schrank, 1776)	1♂ 1♀	3	24.iii.2017	iv.2017	SH	Buxus sempervirens	DK	Peterskirken, Stensved	54.9841	12.0309
Eulophidae	Quadrastichus lasiocerus (Graham, 1961)	RRA		Wachtliella persicariae (Linnaeus, 1767)	1♀ 15♂	2	14.vii.2022	vii.2022	HHB	Persicaria amphibia	DK	Udby Vig	55.7694	11.7424		DK
Eulophidae	Sigmophora brevicornis (Panzer, 1804)	SH		Asphondylia baudysi Vimmer, 1937	2♀	3	01.ix.2020	ix.2020	KA	Securigera varia	DK	Vejledalen Mose	55.7069	9.49375
Eulophidae	Sigmophora brevicornis (Panzer, 1804)	SH		Asphondylia melanopus Kieffer, 1890	NA	5	16.viii.2017	NA	SH	Lotus corniculatus	DK	Ny Ellebjerg Station	55.6531	12.5168
Eulophidae	Sigmophora brevicornis (Panzer, 1804)	RRA		Asphondylia menthae Kieffer, 1902	1♀	3	17.xii.2020	i.2021	SH	Mentha aquatica	DK	Knudshoved Odde	55.0536	11.7432	N
Eulophidae	Sigmophora brevicornis (Panzer, 1804)	SH		Asphondylia sarothamni (Loew, 1850)	6 pu	5	01.vii.2016	NA	SH	Cytisus scoparius	DK	Uggerby Klitplantage	57.582	10.0793
Eulophidae	Sigmophora brevicornis (Panzer, 1804)	SH		Asphondylia sarothamni (Loew, 1850)	4 ♀♂	3	02.vii.2016	vii.2016	SH	Cytisus scoparius	DK	Råbjerg Kirke	57.6261	10.3558
Eulophidae	Sigmophora brevicornis (Panzer, 1804)	SH		Asphondylia sarothamni (Loew, 1850)	3 lv	5	03.vii.2013	NA	SH	Cytisus scoparius	DK	Vejlby Fed	55.5151	9.85567
Eulophidae	Sigmophora brevicornis (Panzer, 1804)	SH		Asphondylia sarothamni (Loew, 1850)	1 pu	5	03.vii.2016	NA	SH	Cytisus scoparius	DK	Gærup Skov	55.1214	10.3137
Eulophidae	Sigmophora brevicornis (Panzer, 1804)	SH		Asphondylia sarothamni (Loew, 1850)	7 pu	5	03.viii.2020	NA	SH	Cytisus scoparius	DK	Rallebæk, Faaborg	55.1189	10.2494
Eulophidae	Sigmophora brevicornis (Panzer, 1804)	SH		Asphondylia sarothamni (Loew, 1850)	8 pu	5	07.viii.2020	NA	SH	Cytisus scoparius	DK	Starup Hede	55.2471	9.52471
Eulophidae	Sigmophora brevicornis (Panzer, 1804)	SH		Asphondylia sarothamni (Loew, 1850)	8 pu	5	12.vi.2017	NA	SH	Cytisus scoparius	DK	Søskov, Stensbygaard	54.9812	12.0177
Eulophidae	Sigmophora brevicornis (Panzer, 1804)	SH		Asphondylia sarothamni (Loew, 1850)	8 pu	5	13.vi.2020	NA	SH	Cytisus scoparius	DK	Bøtø Strand	54.6455	11.9588
Eulophidae	Sigmophora brevicornis (Panzer, 1804)	SH		Asphondylia sarothamni (Loew, 1850)	19 ♀♂	5	17.vii.2016	vii.2016	BA	Cytisus scoparius	DK	Stavlemose, Almindingen	55.0934	15.0509
Eulophidae	Sigmophora brevicornis (Panzer, 1804)	SH		Asphondylia sarothamni (Loew, 1850)	NA	3	19.v.2016	v.2016	SH	Cytisus scoparius	DK	Ornebjerg	55.0299	11.9379
Eulophidae	Sigmophora brevicornis (Panzer, 1804)	SH		Asphondylia sarothamni (Loew, 1850)	5 pu	5	26.vii.2017	NA	SH	Cytisus scoparius	DK	Hårbølle Havn	54.8842	12.1448
Eulophidae	Sigmophora brevicornis (Panzer, 1804)	SH		Asphondylia sarothamni (Loew, 1850)	4 lv	5	28.vii.2023	NA	SH	Cytisus scoparius	DK	Knudsskov	55.058	11.7489
Eulophidae	Sigmophora brevicornis (Panzer, 1804)	SH		Asphondylia sarothamni (Loew, 1850)	10 ♀♂	3	30.vi.2016	vii.2016	SH	Cytisus scoparius	DK	Ho Klitplantage	55.5358	8.22538
Eulophidae	Sigmophora brevicornis (Panzer, 1804)	SH		Asphondylia sp.	NA	3	30.ix.2020	x.2020	SH	Nepeta cataria	DK	Vordingborg	55.007	11.9104
Eulophidae	Sigmophora brevicornis (Panzer, 1804)	SH		Kiefferia pericarpiicola (Bremi, 1847)	5 pu	5	08.viii.2022	NA	SH	Torilis japonica	DK	Knudsskov	55.0564	11.7451
Eulophidae	Sigmophora brevicornis (Panzer, 1804)	RRA		Kiefferia pericarpiicola (Bremi, 1847)	1♀	2	23.viii.2018	viii.2018	HHB	Pimpinella saxifraga	PL	Białowieża	52.7117	23.8441
Eulophidae	Sigmophora brevicornis (Panzer, 1804)	SH		Kiefferia pericarpiicola (Bremi, 1847)	4♀	1A	24.ix.2016	NA	SH	Daucus carota	DK	Ornebjerg	55.0344	11.932
Eupelmidae	Eupelmus confusus Al khatib, 2015	RRA		Asphondylia sarothamni (Loew, 1850)	1♀	3	22.vii.2017	viii.2017	SH	Cytisus scoparius	DK	Ornebjerg	55.0299	11.9379	N
Eupelmidae	Eupelmus confusus Al khatib, 2015	RRA		Asphondylia sarothamni (Loew, 1850)	3♀ 1♂	3	26.vii.2017	viii.2017	SH	Cytisus scoparius	DK	Hårbølle Havn	54.8842	12.1448
Eupelmidae	Eupelmus confusus Al khatib, 2015	RRA		Rhopalomyia artemisiae (Bouché, 1834)	1♂	2	22.xii.2016	i.2016	MB	Artemisia campestris	DK	Liseleje Strand	56.0172	11.9735	N	DK
Eupelmidae	Eupelmus cf. tremulae Delvare 2014	RRA	The legs of the single specimen are darker than Al Khatib et al. (2014) describes for E. tremulae, but otherwise it agrees quite well with the original description	Harmandiola cavernosa (Rübsaamen, 1899)	1♀	1A	10.viii.2018	viii.2018	HHB	Populus tremula	DK	Klinteskov ved Tissø	55.5743	11.3131	FP	DK
Eupelmidae	Eupelmus urozonus Dalman, 1820	RRA		Lasioptera rubi (Schrank, 1803)	1♀	3	30.iii.2021	iv.2021	SH	Rubus idaeus	DK	Ornebjerg	55.0344	11.932
Eupelmidae	Eupelmus urozonus sensu lato	SH		Mikiola fagi (Hartig, 1839)	1♀	3	20.xi.2015	xii.2015	SH	Fagus sylvatica	DK	Soldaterskov	54.967	8.85011
Eupelmidae	Eupelmus vesicularis (Retzius, 1783)	RRA		Lasioptera rubi (Schrank, 1803)	1♀ 1♂	3	30.iii.2021	iv.2021	SH	Rubus idaeus	DK	Ornebjerg	55.0344	11.932
Eurytomidae	Eurytoma dentata Mayr, 1878	RRA		Asphondylia sarothamni (Loew, 1850)	2♀	1A	04.viii.2020	NA	SH	Cytisus scoparius	DK	Svanninge Bakker	55.1255	10.2534
Eurytomidae	Eurytoma dentata Mayr, 1878	RRA		Asphondylia sarothamni (Loew, 1850)	1♀	1A	07.viii.2020	NA	SH	Cytisus scoparius	DK	Starup Hede	55.2471	9.52471
Eurytomidae	Eurytoma dentata Mayr, 1878	SH		Asphondylia sarothamni (Loew, 1850)	1♀	3	21.xii.2020	i.2021	SH	Cytisus scoparius	DK	Tappernøje	55.1641	11.9809
Eurytomidae	Eurytoma dentata Mayr, 1878	RRA		Asphondylia sarothamni (Loew, 1850)	1♀	3	22.vii.2017	viii.2017	SH	Cytisus scoparius	DK	Ornebjerg	55.0299	11.9379		DK
Eurytomidae	Sycophila fasciata (Thomson, 1876)	RRA		Giraudiella inclusa (Frauenfeld, 1862)	NA	2	12.iii.2021	iv.2021	HHB	Phragmites australis	DK	Elbækengen	55.3904	12.2612
Platygastridae	Acerotella sp. (evanescens group)	PNB		Dasineura pulsatillae (Kieffer, 1894)	NA	4B	13.vi.2021	iv.2022	HHB	Anemone pratensis	DK	Rævebjerg	55.8025	11.3875	FH
Platygastridae	Anopedias lacustris (Kieffer, 1926)	PNB		Planetella cf. gallarum	NA	2	30.iv.2022	v.2022	HHB	Carex nigra	DK	Purlund, Vallø	55.4063	12.2153	N
Platygastridae	Anopedias lacustris (Kieffer, 1926)	PNB		Planetella granifex (Kieffer, 1898)	3♀	2	06.iv.2016	vi.2016	HHB	Carex acutiformis	DK	Lunden ved Gram Å	55.2925	9.0677	FH
Platygastridae	Anopedias lacustris (Kieffer, 1926)	PNB		Planetella granifex (Kieffer, 1898)	60♀ 40♂	2	16.iii.2019	v.2019	HHB	Carex acutiformis	DK	Klinteskov ved Tissø	55.5765	11.3143
Platygastridae	Anopedias lacustris (Kieffer, 1926)	PNB		Planetella granifex (Kieffer, 1898)	29♀ 23♂	2	17.iii.2019	iv.2019	HHB	Carex acutiformis	DK	Lejre	55.6074	11.971
Platygastridae	Anopedias lacustris (Kieffer, 1926)	PNB		Planetella granifex (Kieffer, 1898)	3♂	2	30.iii.2019	v.2019	HHB	Carex cespitosa	DK	Toggerup Enghave	55.9802	12.2831
Platygastridae	Anopedias obscurus Thomson, 1859	PNB		Planetella gallarum (Rübsaamen, 1899)	10♀♂	2	07.vi.2016	vi.2016	HHB	Carex nigra var. recta	DK	Molslaboratoriet	56.2224	10.5873	FP
Platygastridae	Anopedias obscurus Thomson, 1859	PNB		Planetella granifex (Kieffer, 1898)	9♂	2	30.iii.2019	v.2019	HHB	Carex acutiformis	DK	Toggerup Enghave	55.9802	12.2831	FH
Platygastridae	Anopedias sundholmi Huggert, 1974	PNB		Planetella granifex (Kieffer, 1898)	2♂	2	30.iii.2019	v.2019	HHB	Carex acutiformis	DK	Toggerup Enghave	55.9802	12.2831	FH
Platygastridae	Inostemma boscii (Jurine, 1807) sensu Kozlov (1978)	PNB		Dasineura epilobii (F. Löw, 1889)	few ♀♂	4B	05.vii.2022	iv.2023	HHB	Epilobium angustifolium	DK	Rødme Svinehaver	55.1013	10.4989	N
Platygastridae	Inostemma sp. nr boscii (Jurine, 1807) sensu Kozlov (1978)	PNB		Contarinia sp. "glycyphylli" nom.inedit.	100♀♂	4B	21.vi.2022	iv.2023	HHB, ND	Astragalus glycyphyllos	DK	Vindekilde, Røsnæs	55.7346	10.8932	N
Platygastridae	Inostemma koponeni Buhl, 2005	PNB		Dasineura medicaginis (Bremi, 1847)	NA	4A	10.vii.2020	viii.2020	HHB	Medicago sativa	DK	Bjergene, Fårevejle	55.7997	11.378	FH	DK
Platygastridae	Inostemma lycon Walker, 1835 sensu Szelényi (1938)	PNB		Stenodiplosis sp. ex Elymus repens	NA	4B	18.vii.2021	v.2022	HHB	Elymus repens	DK	Krageskov	55.4484	12.1472	FH	DK
Platygastridae	Inostemma walkeri Kieffer, 1914 sensu Szelényi (1938)	PNB		Contarinia "quercuscupuli" nom.inedit.	7♀ 1♂	2	14.vii.2015	iii.2016	HHB	Quercus robur	DK	Kårup Skov	55.8213	11.3825	FP
Platygastridae	Inostemma walkeri Kieffer, 1914 sensu Szelényi (1938)	PNB		Dasineura pulsatillae (Kieffer, 1894)	NA	4B	13.vi.2021	v.2022	HHB	Anemone pratensis	DK	Rævebjerg	55.8025	11.3875	FP
Platygastridae	Inostemma walkeri Kieffer, 1914 sensu Szelényi (1938)	PNB		Lathyromyza florum Rübsaamen, 1916	4 ♀♂	4B	15.viii.2022	v.2023	HHB	Lathyrus sylvestris	DK	Orhøje	55.8069	11.394	N
Platygastridae	Inostemma sp. nr walkeri Kieffer, 1914	PNB		Dasineura fructum (Rübsaamen, 1895)	NA	4B	12.vii.2020	v.2021	HHB	Cerastium fontanum	DK	Ordrup	55.8214	11.3822	N
Platygastridae	Isocybus ocellaris Kieffer, 1916	PNB		Planetella arenariae (Rübsaamen, 1899)	NA	2	04.x.2020	iv.2021	HHB	Carex areanaria	DK	Molslaboratoriet	56.2233	10.5842	FH
Platygastridae	Leptacis tipulae (Kirby, 1798)	PNB		Contarinia quinquenotata (F. Löw, 1888)	NA	2	04.vii.2021	vii.2021	HHB	Hemerocallis fulva	DK	Trente Mølle	55.1755	10.2495	N
Platygastridae	Leptacis tipulae (Kirby, 1798)	PNB		Contarinia quinquenotata (F. Löw, 1888)	NA	2	05.vii.2021	vii.2021	HHB	Hemerocallis fulva	DK	Øster Hæsinge	55.1821	10.3186
Platygastridae	Leptacis tipulae (Kirby, 1798)	PNB		Contarinia sp. "glycyphylli" nom.inedit.	few ♀♂	4B	21.vi.2022	iv.2023	HHB, ND	Astragalus glycyphyllos	DK	Vindekilde, Røsnæs	55.7346	10.8932	N
Platygastridae	Leptacis vlugi Buhl, 1997	PNB		Mycodiplosis cf. melampsorae	NA	4A	12.viii.2021	ix.2021	HHB	Salix caprea	SE	Sandvik	57.1737	13.1575	FH
Platygastridae	Metaclisis germanica Buhl, 2019	PNB		Dasineura minungula Stelter, 1986	1	2	03.viii.2022	iii.2023	HHB	Carex paniculata	DK	Disbjerg	55.8273	11.4344	FHFP
Platygastridae	Metaclisis montagnei Maneval, 1936	PNB		Dasineura epilobii (F. Löw, 1889)	few ♀♂	4B	05.vii.2022	iv.2023	HHB	Epilobium angustifolium	DK	Rødme Svinehaver	55.1013	10.4989	FH	DK
Platygastridae	Metaclisis phragmitis Debauche, 1947	PNB		Semudobia tarda Roskam, 1977	?	1A	ultimo.iii.2022	NA	SH	Betula pendula	HU	Semmelweis Museum, Budapest	47.4933	19.0433	N	HU
Platygastridae	Platygaster athamas Walker, 1835	PNB		Contarinia "quercuscupuli" nom.inedit.	1♂	2	14.vii.2015	iii.2016	HHB	Quercus robur	DK	Kårup Skov	55.8213	11.3825	N
Platygastridae	Platygaster sp. nr athamas Walker, 1835	PNB		Dasineura urticae (Perris, 1840)	NA	4A	09.20.2020	vii.2020	HHB	Urtica dioica	DK	Bolinge Bakke	55.8273	11.4221	N
Platygastridae	Platygaster betulae (Kieffer, 1916)	PNB		Semudobia betulae (Winnertz, 1853)	NA	2	10.iv.2012	iv.2012	HHB	Betula pubescens	DK	Kårup Skov	55.8212	11.3825
Platygastridae	Platygaster betulae (Kieffer, 1916)	PNB		Semudobia betulae (Winnertz, 1853)	1♀	1A	14.iii.2014	NA	SH	Betula pendula	DK	Højstrup	56.054	12.5795
Platygastridae	Platygaster betulae (Kieffer, 1916)	PNB		Semudobia tarda Roskam, 1977	?	1A	medio.ix.2021	NA	AM	Betula pendula	LT	Žasliai	54.8639	24.5881	N	LT
Platygastridae	Platygaster compressicornis (Thomson, 1859)	PNB		Planetella arenariae (Rübsaamen, 1899)	NA	2	10.v.2020	v.2020	HHB	Carex areanaria	DK	Ordrup Næs	55.8394	11.3684	N
Platygastridae	Platygaster damokles (Buhl, 1998)	PNB		Dasineura epilobii (F. Löw, 1889)	few ♀♂	4B	05.vii.2022	iv.2023	HHB	Epilobium angustifolium	DK	Rødme Svinehaver	55.1013	10.4989	FH
Platygastridae	Platygaster demades Walker, 1835	PNB		Contarinia "quercuscupuli" nom.inedit.	2♀	2	14.vii.2015	iii.2016	HHB	Quercus robur	DK	Kårup Skov	55.8213	11.3825	N
Platygastridae	Platygaster demades Walker, 1835	PNB		Dasineura urticae (Perris, 1840)	NA	4A	06.20.2020	vii.2020	HHB	Urtica dioica	DK	Lejrbjerg Skov	55.8035	11.3869	N
Platygastridae	Platygaster demades Walker, 1835	PNB		Dasineura urticae (Perris, 1840)	NA	4A	09.20.2020	vii.2020	HHB	Urtica dioica	DK	Bolinge Bakke	55.8273	11.4221
Platygastridae	Platygaster demades Walker, 1835	PNB		Lasioptera rubi (Schrank, 1803)	?	3	30.iii.2021	iv.2021	SH	Rubus idaeus	DK	Ornebjerg	55.0344	11.932	N
Platygastridae	Platygaster dryomyiae Silvestre, 1916	PNB		Dryomyia lichtensteinii (F. Löw, 1878)	NA	2	01.iv.2018	iv.2018	HHB	Quercus ilex	ES	El Burgo	36.7788	-4.95869
Platygastridae	Platygaster dryomyiae Silvestre, 1916	PNB		Dryomyia lichtensteinii (F. Löw, 1878)	NA	2	02.iv.2018	iv.2018	HHB	Quercus ilex	ES	Yunquera	36.7555	-4.94904
Platygastridae	Platygaster dryope Walker, 1836	PNB		Mycodiplosis cf. melampsorae	NA	4A	12.viii.2021	ix.2021	HHB	Salix caprea	SE	Sandvik	57.1737	13.1575	FH
Platygastridae	Platygaster entwistlei Buhl, 1997	PNB		Oligotrophus valerii (Tavares, 1904)	NA	2	23.iv.2019	vi.2019	HHB	Juniperus oxycedrus	ES	Hierba Buena, El Burgo	36.7717	-4.98594	FHFP	ES
Platygastridae	Platygaster entwistlei Buhl, 1997	PNB		Oligotrophus valerii (Tavares, 1904)	NA	2	26.iv.2019	vi.2019	HHB	Juniperus oxycedrus	ES	Puerto Saucillo, Yunquera	36.7162	-4.97664
Platygastridae	Platygaster eriphyle Walker, 1835	PNB		Rabdophaga salicis (Schrank, 1803)	1 im	1A	15.i.2018	NA	SH	Salix sp	DK	Vordingborg	55.0151	11.9178	N
Platygastridae	Platygaster euhemerus Walker, 1835	PNB		Ametrodiplosis thalictricola (Rübsaamen, 1895)	NA	2	18.vii.2021	v.2022	HHB	Thalictrum flavum	DK	Odden, Vallø	55.4263	12.2186	FH
Platygastridae	Platygaster sp. nr jutlandica Buhl, 2006	PNB		Putoniella pruni (Kaltenbach, 1872)	NA	4B	13.vi.2021	iv.2022	HHB	Prunus spinosa	DK	Rævebjerg	55.8042	11.3864	FH
Platygastridae	Platygaster leptines Walker, 1835	PNB		Dasineura acrophila (Winnertz, 1853) and Macrolabis pavida (Winnertz, 1853)	9♀♂	4B	06.vi.2022	iii.2023	HHB	Fraxinus excelsior	DK	Bjergene, Fårevejle	55.785	11.3872	N
Platygastridae	Platygaster leptines Walker, 1835	PNB		Dasineura aparines (Kieffer, 1889)	NA	4B	05.vii.2021	v.2022	HHB	Galium aparine	DK	Trente Mølle	55.1753	10.2496	FP
Platygastridae	Platygaster leptines Walker, 1835	PNB		Dasineura saxifragae (Kieffer, 1891)	♂♂	4B	01.vi.2020	iii.2021	HHB	Saxifraga granulata	DK	Rævebjerg	55.8026	11.39	FH
Platygastridae	Platygaster marginata Thomson, 1859	PNB		Contarinia sp. "uliginosi" nom. inedit.	NA	4B	27.vi.2019	iv.2020	HHB	Vaccinium uliginosum	DK	Ho Klitplantage	55.5302	8.2346	FH
Platygastridae	Platygaster sp. nr munita Walker, 1835	PNB		Dasineura inflata Stelter, 1986	NA	4B	05.vii.2021	iv.2022	HHB	Carex otrubae	DK	Bobakker	55.1754	9.98604	FP
Platygastridae	Platygaster sp. nr munita Walker, 1835	PNB		Dasineura inflata Stelter, 1986	NA	4B	18.vii.2021	iv.2022	HHB	Carex otrubae	DK	Odden, Vallø	55.4265	12.2184
Platygastridae	Platygaster oebalus Walker, 1835	PNB		Dasineura fructum (Rübsaamen, 1895)	1♀ 1♂	4B	04.vii.2022	iii.2023	HHB	Cerastium fontanum	DK	Trente Mølle	55.1757	10.2501	N
Platygastridae	Platygaster oebalus Walker, 1835	PNB		Lathyromyza schlechtendali (Kieffer, 1886)	5♀♂	4B	18.vi.2022	iii.2023	HHB	Lathyrus linifolius	SE	Våraskruv	57.0301	15.4524	FP
Platygastridae	Platygaster sp. nr oebalus Walker, 1835	PNB		Dasineura fructicola (Kieffer, 1909)	20♀♂	2	14.vii.2022	iii.2023	HHB	Myosotis scorpioides	DK	Udby Vig	55.7691	11.7414	FP
Platygastridae	Platygaster oeclus Walker, 1835	PNB		Janetiella glechomae Tavares, 1930	1♂	4B	19.vi.2020	iii.2021	HHB	Glechoma hederacea	DK	Ordrup	55.8214	11.3822	FHFP
Platygastridae	Platygaster cf. oeclus Walker, 1835	PNB	With the reservation that the single female has less slender antennae than expected for P. oeclus	Dasineura glechomae (Kieffer, 1889)	2♂ 1♀	4B	21.vi.2020	iii.2021	HHB	Glechoma hederacea	DK	Ordrup	55.8214	11.3822	N
Platygastridae	Platygaster pelias Walker, 1835	PNB		Dasineura oxyacanthae Rübsaamen, 1914	3♀♂	4B	05.vi.2022	iii.2023	HHB	Crataegus monogyna	DK	Kårup Skov	55.8212	11.3825	N
Platygastridae	Platygaster phragmitiphila Buhl, 2006	PNB		Lasioptera arundinis Schiner, 1854	8♀ 6♂	NA	02.iv.2018	iv.2018	LKT	Phragmites australis	DK	Sømosen, Ballerup	55.7311	12.405
Platygastridae	Platygaster phragmitiphila Buhl, 2006	PNB		Lasioptera arundinis Schiner, 1854	1♀	2	07.v.2017	v.2017	SH	Phragmites australis	DK	Kolding	55.4963	9.48367	FH	DK
Platygastridae	Platygaster phragmitiphila Buhl, 2006	PNB		Lasioptera arundinis Schiner, 1854	30♀ 24♂	2	10.iii.2019	v.2019	HHB	Phragmites australis	DK	Fælledparken	55.7023	12.5654
Platygastridae	Platygaster phragmitiphila Buhl, 2006	PNB		Lasioptera arundinis Schiner, 1854	1♂ 1♀	2	16.iii.2019	iii.2019	SH	Phragmites australis	PL	Park Szczęśliwicki, Warszawa	52.207	20.9621		PL
Platygastridae	Platygaster robiniae Buhl & Duso, 2008	PNB		Obolodiplosis robiniae (Haldeman, 1847)	41♀ 20♂	2	04.xi.2019	xii.2019	SH	Phragmites australis	DK	Nykøbing Sjælland	55.9166	11.6673
Platygastridae	Platygaster robiniae Buhl & Duso, 2008	PNB		Obolodiplosis robiniae (Haldeman, 1847)	NA	3	09.x.2019	NA	JS	Robinia pseudoacacia	SE	Göteborg	57.6938	11.9475
Platygastridae	Platygaster robiniae Buhl & Duso, 2008	PNB		Obolodiplosis robiniae (Haldeman, 1847)	2p	3	17.xi.2018	NA	SH	Robinia pseudoacacia	SE	Oxie, Malmö	55.5419	13.112		SE
Platygastridae	Platygaster sagana Walker, 1835	PNB		Contarinia acrocecis Stelter, 1962	NA	4B	08.vii.2021	iv.2022	HHB	Galium mollugo	DK	Bredholt	55.1577	10.2938	N
Platygastridae	Platygaster sagana Walker, 1835	PNB		Contarinia festucae Jones, 1940	NA	4B	08.vii.2021	v.2022	HHB	Schedonorus pratensis	DK	Bredholt	55.1577	10.2938	N
Platygastridae	Platygaster sagana Walker, 1835	PNB		Dasineura inflata Stelter, 1986	NA	4B	18.vii.2021	iv.2022	HHB	Carex otrubae	DK	Odden, Vallø	55.4265	12.2184	N
Platygastridae	Platygaster sp. nr sagana Walker, 1835	PNB		Ametrodiplosis thalictricola (Rübsaamen, 1895)	NA	2	18.vii.2021	v.2022	HHB	Thalictrum flavum	DK	Odden, Vallø	55.4263	12.2186	N
Platygastridae	Platygaster szelenyii Huggert, 1975	PNB		Giraudiella inclusa (Frauenfeld, 1862)	24♀ 3♂	2	10.iii.2019	iii.2019	HHB	Phragmites australis	DK	Fælledparken	55.7023	12.5654
Platygastridae	Platygaster szelenyii Huggert, 1975	PNB		Giraudiella inclusa (Frauenfeld, 1862)	NA	2	12.iii.2021	v.2021	HHB	Phragmites australis	DK	Elbækengen	55.3904	12.2612
Platygastridae	Platygaster uniformis Buhl, 2006	PNB		Rabdophaga dubiosa Kieffer, 1913	NA	2	16.iii.2019	iii.2019	HHB	Salix cinerea	DK	Bimosen	55.3992	11.5934	FH
Platygastridae	Platygaster sp. (splendidula group)	PNB		Mayetiola phalaris Barnes, 1927	3♀	3	02.v.2016	v.2016	SH	Phalaris arundinacea	DK	Lekkende	55.0679	12.0018		NE
Platygastridae	Platygaster sp. (splendidula group)	PNB		Mayetiola ventricola (Rübsaamen, 1899)	NA	2	17.iii.2020	iv.2020	HHB	Molinia caerulea	DK	Bøllemosen	55.8262	12.5625		NE
Platygastridae	Platygaster sp. (splendidula group)	PNB		Planetella arenariae (Rübsaamen, 1899)	NA	2	04.x.2020	iv.2021	HHB	Carex areanaria	DK	Molslaboratoriet	56.2233	10.5842		NE
Platygastridae	Platygaster sp. A	PNB		Dasineura rosae (Bremi, 1847)	1 pu	1A	09.viii.2019	NA	SH	Rosa sp.	DK	Knudsskov	55.0546	11.7451		NE
Platygastridae	Platygaster sp. B	PNB		Dasineura acrophila (Winnertz, 1853) and Macrolabis pavida (Winnertz, 1853)	3♂	4B	06.vi.2022	iii.2023	HHB	Fraxinus excelsior	DK	Bjergene, Fårevejle	55.785	11.3872		NE
Platygastridae	Platygaster sp. C	PNB		Lathyromyza florum Rübsaamen, 1916	12♂	4B	14.vii.2022	iv.2023	HHB	Lathyrus pratensis	DK	Udby Vig	55.7699	11.7434		NE
Platygastridae	Platygastridae indet.	RRA		Dasineura galiicola (F. Löw, 1880)	1	4B	06.vii.2022	iii.2023	HHB	Galium uliginosum	DK	Helnæs Made	55.1468	10.0073		NE
Platygastridae	Synopeas ciliatum Thomson, 1859	PNB		Mycodiplosis cf. melampsorae	NA	4A	12.viii.2021	ix.2021	HHB	Salix caprea	SE	Sandvik	57.1737	13.1575	FH
Platygastridae	Synopeas convexum Thomson, 1859	PNB		Dasineura hygrophila (Mik, 1883)	2♀♂	2	10.viii.2022	viii.2022	HHB	Galium palustre	DK	Kandestederne	57.6589	10.4061	FHFP	DK
Platygastridae	Synopeas gibberosum Buhl, 1997	PNB		Dasineura ulmaria (Bremi, 1847)	30♀♂	2	07.vii.2022	vii.2022	HHB	Filipendula ulmaria	DK	Bredholt	55.1564	10.2977	FH
Platygastridae	Synopeas gibberosum Buhl, 1997	PNB		Dasineura ulmaria (Bremi, 1847)	34♀♂	2	14.vii.2022	vii.2022	HHB	Filipendula ulmaria	DK	Udby Vig	55.7694	11.7425	N
Platygastridae	Synopeas inerme Thomson, 1859	PNB		Contarinia solani (Rübsaamen, 1892)	1	4A	02.vii.2022	vii.2022	HHB	Solanum dulcamara	DK	Universitetsparken	55.7003	12.5595	N
Platygastridae	Synopeas inerme Thomson, 1859	PNB		Dasineura angelicae Rübsaamen, 1916	3♀♂	4B	08.viii.2021	v.2022	HHB	Angelica sylvestris	SE	Landeryd	57.0854	13.2442	FP
Platygastridae	Synopeas sp. nr inerme Thomson, 1859	PNB		Dasineura fructum (Rübsaamen, 1895)	1♂	4B	04.vii.2022	iii.2023	HHB	Cerastium fontanum	DK	Trente Mølle	55.1757	10.2501	N
Platygastridae	Synopeas larides (Walker, 1835)	PNB		Contarinia tiliarum (Kieffer, 1890)	NA	4B	01.vi.2021	iii.2022	HHB	Tilia xeuropaea	DK	Mosaisk Gravplads	55.6916	12.5581	N
Platygastridae	Synopeas larides (Walker, 1835)	PNB		Dasineura fructum (Rübsaamen, 1895)	1♂	4B	04.vii.2022	iii.2023	HHB	Cerastium fontanum	DK	Trente Mølle	55.1757	10.2501	FP
Platygastridae	Synopeas larides (Walker, 1835)	PNB		Dasineura thomasiana (Kieffer, 1888)	NA	4B	14.vi.2021	iv.2022	HHB	Tilia sp.	DK	Mosaisk Gravplads	55.6913	12.5579	FP
Platygastridae	Synopeas myles (Walker, 1835)	PNB		Contarinia medicaginis Kieffer, 1895	15♀♂	2	14.viii.2020	ix.2020	HHB	Medicago sativa	DK	Philipsborg, Anslet	55.3413	9.6331	N
Platygastridae	Synopeas myles (Walker, 1835)	PNB		Lathyromyza florum Rübsaamen, 1916	NA	2	14.vii.2022	vii.2022	HHB	Lathyrus pratensis	DK	Udby Vig	55.7699	11.7434	N
Platygastridae	Synopeas sp. nr myles (Walker, 1836)	PNB		Dasineura crataegi (Winnertz, 1853)	1♀	1A	08.viii.2017	NA	SH	Crataegus sp	DK	Vordingborg	55.0045	11.9217	N
Platygastridae	Synopeas sp. nr myles (Walker, 1836)	PNB		Lathyromyza florum Rübsaamen, 1916	6 ♀♂	4B	14.vii.2022	iv.2023	HHB	Lathyrus pratensis	DK	Udby Vig	55.7699	11.7434	N
Platygastridae	Synopeas rhanis (Walker, 1835)	PNB		Dasineura urticae (Perris, 1840)	NA	4A	09.20.2020	vii.2020	HHB	Urtica dioica	DK	Bolinge Bakke	55.8273	11.4221
Platygastridae	Synopeas sosis (Walker, 1835)	PNB		Contarinia fagi Rübsaamen, 1921	1♀	1A	07.viii.2020	NA	SH	Fagus sylvatica	DK	Vargårde Skov	55.3859	9.61815	N
Platygastridae	Synopeas sosis (Walker, 1835)	PNB		Contarinia sp. "glycyphylli" nom.inedit.	few ♀♂	4B	21.vi.2022	iv.2023	HHB, ND	Astragalus glycyphyllos	DK	Vindekilde, Røsnæs	55.7346	10.8932	N
Platygastridae	Synopeas sosis (Walker, 1835)	PNB		Wachtliella persicariae (Linnaeus, 1767)	NA	2	14.vii.2022	vii.2022	HHB	Persicaria amphibia	DK	Udby Vig	55.7694	11.7424	N
Platygastridae	Synopeas subaequalis (Förster, 1856)	RRA		Contarinia sp. "hesperidis" nom. inedit.	NA	4B	13.vi.2021	iii.2022	EF	Hesperis matronalis	DK	Radiomarken, Lyngby	55.7664	12.4765	FH
Platygastridae	Synopeas ventrale (Westwood, 1833)	PNB		Contarinia tiliarum (Kieffer, 1890)	NA	4B	01.vi.2021	iii.2022	HHB	Tilia xeuropaea	DK	Mosaisk Gravplads	55.6916	12.5581	FH
Platygastridae	Synopeas sp. (subgenus Sactogaster)	PNB	Certainly not Synopeas inerme, which emerged from the same collection in 2022	Contarinia solani (Rübsaamen, 1892)	1♂	4B	02.vii.2022	iv.2023	HHB	Solanum dulcamara	DK	Universitetsparken	55.7003	12.5595		NE
Pteromalidae	Gastrancistrus acontes Walker, 1840	RRA		Dasineura acrophila (Winnertz, 1853) and Macrolabis pavida (Winnertz, 1853)	1♀ 1♂	4B	06.vi.2022	iii.2023	HHB	Fraxinus excelsior	DK	Bjergene, Fårevejle	55.785	11.3872	FH	DK
Pteromalidae	Gastrancistrus affinis Graham, 1969	RRA	Agrees with paratypes from Rostherne and Wychwood (Graham, 1969)	Contarinia anthobia (F. Löw, 1877)	1♀	4B	12.vi.2021	iv.2022	HHB	Crataegus sp.	DK	Kårup Strand	55.8213	11.382	FCH	DK
Pteromalidae	Gastrancistrus affinis Graham, 1969	RRA		Lathyromyza florum Rübsaamen, 1916	34♀ 9♂	4B	15.viii.2022	iv.2023	HHB	Lathyrus sylvestris	DK	Orhøje	55.8069	11.394	N
Pteromalidae	Gastrancistrus sp. nr affinis Graham	RRA		Lathyromyza florum Rübsaamen, 1916	1♀	4A	15.viii.2022	ix.2022	HHB	Lathyrus sylvestris	DK	Orhøje	55.8069	11.394		DK
Pteromalidae	Gastrancistrus glabellus (Nees, 1834)	RRA		Diodaulus linariae (Winnertz, 1853)	3♀ 1♂	4B	09.viii.2022	iii.2023	HHB	Linaria vulgaris	DK	Ellekrattet, Skagen	57.7402	10.63	N
Pteromalidae	Gastrancistrus glabellus (Nees, 1834)	RRA		Lathyromyza florum Rübsaamen, 1916	1♀	4B	14.vii.2022	iv.2023	HHB	Lathyrus pratensis	DK	Udby Vig	55.7699	11.7434	FHFP	DK
Pteromalidae	Gastrancistrus salicis (Nees, 1834)	RRA		Rabdophaga dubiosa Kieffer, 1913	3♀ 2♂	2	16.iii.2019	iii.2019	HHB	Salix cinerea	DK	Bimosen	55.3992	11.5934	N
Pteromalidae	Gastrancistrus salicis (Nees, 1834)	RRA		Rabdophaga salicis (Schrank, 1803)	2♀ 3♂	3	13.iii.2015	iv.2015	SH	Salix sp	DK	Amager Fælled	55.6559	12.5874
Pteromalidae	Gastrancistrus salicis (Nees, 1834)	RRA		Rabdophaga salicis (Schrank, 1803)	1♂ 1♀	3	29.ii.2016	NA	LKT	Salix sp	DK	Rusland	56.0823	12.4123
Pteromalidae	Gastrancistrus unicolor Walker, 1834	RRA		Lathyromyza schlechtendali (Kieffer, 1886)	3♀ 1♂	4B	18.vi.2022	iii.2023	HHB	Lathyrus linifolius	SE	Våraskruv	57.0301	15.4524	FH
Pteromalidae	Gastrancistrus sp. nr vulgaris Walker, 1834	RRA		Dasineura fructicola (Kieffer, 1909)	1♀	2	14.vii.2022	iii.2023	HHB	Myosotis scorpioides	DK	Udby Vig	55.7691	11.7414	FH	DK
Pteromalidae	Gastrancistrus sp. (‘sp. indet’ in Graham’s (1969) key)	RRA		Contarinia sp. "glycyphylli" nom.inedit.	9♀	4B	21.vi.2022	iv.2023	HHB, ND	Astragalus glycyphyllos	DK	Vindekilde, Røsnæs	55.7346	10.8932		NE
Pteromalidae	Gastrancistrus sp. (vagans group)	RRA		Contarinia sp. "glycyphylli" nom.inedit.	3♀	4B	21.vi.2022	vii.2022	HHB, ND	Astragalus glycyphyllos	DK	Vindekilde, Røsnæs	55.7346	10.8932		NE
Pteromalidae	Gastrancistrus sp. (vagans group)	RRA		Dasineura epilobii (F. Löw, 1889)	4♀ 5♂	4B	05.vii.2022	vii.2022	HHB	Epilobium angustifolium	DK	Rødme Svinehaver	55.1013	10.4989	N	NE
Pteromalidae	Gastrancistrus sp. (vagans group)	RRA		Dasineura plicatrix (Loew, 1850)	1♂	4B	14.viii.2022	iv.2023	HHB	Rubus caesius	DK	Kårup Skov	55.8212	11.3825		NE
Pteromalidae	Gastrancistrus sp. A	RRA		Dasineura aparines (Kieffer, 1889)	1♀	4B	05.vii.2021	v.2022	HHB	Galium aparine	DK	Trente Mølle	55.1753	10.2496		NE
Pteromalidae	Gastrancistrus sp. B	RRA	Specimen in poor condition	Planetella arenariae (Rübsaamen, 1899)	1	2	04.x.2020	v.2021	HHB	Carex arenaria	DK	Molslaboratoriet	56.2233	10.5842		NE
Pteromalidae	Lampoterma bianellatum Graham, 1969	RRA	Agrees with specimens mentioned in Askew & Harris (2007), which were identified by Marcus Graham	Dasineura inflata Stelter, 1986	47♀62♂	4B	18.vii.2021	v.2022	HHB	Carex otrubae	DK	Odden, Vallø	55.4265	12.2184		DK
Pteromalidae	Lamprotatus cf. pschorni (Delucchi, 1953) sensu Graham (1969)	RRA		Contarinia sp. "glycyphylli" nom.inedit.	1♀	4B	21.vi.2022	iv.2023	HHB, ND	Astragalus glycyphyllos	DK	Vindekilde, Røsnæs	55.7346	10.8932	FH	DK
Pteromalidae	Macroglenes bouceki (Graham, 1969)	RRA		Dasineura rosae (Bremi, 1847)	1♀	1A	03.viii.2020	NA	SH	Rosa sp.	DK	Svanninge Bjerge	55.122	10.255	FH	DK
Pteromalidae	Macroglenes chalybeus (Haliday, 1833)	RRA		Contarinia steini (Karsch, 1881)	2♀ 2♂	1A	03.viii.2020	NA	SH	Silene latifolia	DK	Svanninge Bjerge	55.122	10.255	FP	DK
Pteromalidae	Macroglenes eximius (Haliday, 1833)	RRA		Contarinia acrocecis Stelter, 1962	1♀4♂	4B	08.vii.2021	iv.2022	HHB	Galium mollugo	DK	Bredholt	55.1577	10.2938	FP
Pteromalidae	Macroglenes eximius (Haliday, 1833)	RRA		Contarinia perplicata Fedotova, 1997	NA	4B	07.vi.2020	vi.2021	HHB	Galium verum	DK	Disbjerg	55.8273	11.4368	FP
Pteromalidae	Macroglenes penetrans (Kirby, 1800)	RRA	Males run to M. decipiens Graham in Graham (1969), but M. decipiens Graham has been synonymised under M. penetrans by Mitroiu (2010); Graham described only the male of M. decipiens	Contarinia sp. "holci" nom.inedit	NA	4B	11.vii.2020	v.2021	HHB	Holcus lanatus	DK	Ordrup	55.8206	11.3829	N	DK
Pteromalidae	Mesopolobus aspilus (Walker, 1835)	RRA		Oligotrophus juniperinus (Linnaeus, 1758)	3♂	3	15.v.2017	v.2017	SH	Juniperus communis	DK	Høvblege	54.9622	12.5093
Pteromalidae	Mesopolobus diffinis (Walker, 1834)	RRA		Dasineura trifolii (F. Löw, 1874)	1♂	3	11.ix.2016	ix.2016	SH	Trifolium sp	DK	Sydhavnstippen	55.6423	12.535	N
Pteromalidae	Mesopolobus diffinis (Walker, 1834)	RRA		Rhopalomyia artemisiae (Bouché, 1834)	1♂	2	14.x.2016	i.2016	MB	Artemisia campestris	DK	Dunkehuse	55.9674	12.0531	N
Pteromalidae	Mesopolobus diffinis (Walker, 1834)	RRA		Rhopalomyia artemisiae (Bouché, 1834)	11♀ 3♂	2	17.xii.2016	i.2016	MB	Artemisia campestris	DK	Tisvilde Strand	56.039	12.0282
Pteromalidae	Mesopolobus diffinis (Walker, 1834)	RRA		Rhopalomyia artemisiae (Bouché, 1834)	2♀	2	21.xi.2016	i.2016	MB	Artemisia campestris	DK	Melby Overdrev	56.0112	11.9939
Pteromalidae	Mesopolobus diffinis (Walker, 1834)	RRA		Rhopalomyia artemisiae (Bouché, 1834)	6♀	2	22.xii.2016	i.2016	MB	Artemisia campestris	DK	Liseleje Strand	56.0172	11.9735
Pteromalidae	Mesopolobus diffinis (Walker, 1834)	RRA		Rhopalomyia artemisiae (Bouché, 1834)	3♀	2	24.xii.2016	i.2016	MB	Artemisia campestris	DK	Tisvilde Hegn	56.039	12.0282
Pteromalidae	Mesopolobus diffinis (Walker, 1834)	RRA		Rhopalomyia artemisiae (Bouché, 1834)	9♀	2	25.x.2016	i.2016	MB	Artemisia campestris	DK	Hundested	55.9527	11.8726
Pteromalidae	Mesopolobus diffinis (Walker, 1834)	RRA		Rhopalomyia tanaceticola (Karsch, 1879)	2♀	3	22.viii.2017	ix.2017	KN	Tanacetum vulgare	DK	Hellebæk Kohave	56.0561	12.5422
Pteromalidae	Mesopolobus diffinis (Walker, 1834)	RRA		Wachtliella persicariae (Linnaeus, 1767)	2♀	2	14.vii.2022	vii.2022	HHB	Persicaria amphibia	DK	Udby Vig	55.7694	11.7424	N
Pteromalidae	Mesopolobus fagi Askew and Lampe, 1998	SH		Mikiola fagi (Hartig, 1839)	1♂	3	01.i.2017	iii.2017	SH	Fagus sylvatica	DK	Valby	55.6713	12.5072
Pteromalidae	Mesopolobus fagi Askew and Lampe, 1998	RRA		Mikiola fagi (Hartig, 1839)	1♂	3	03.x.2014	x.2014	SH	Fagus sylvatica	DK	Søndermarken	55.6699	12.5283		DK
Pteromalidae	Mesopolobus mediterraneus (Mayr, 1903)	RRA		Oligotrophus valerii (Tavares, 1904)	1♀ 1♂	2	26.iv.2019	vi.2019	HHB	Juniperus oxycedrus	ES	Puerto Saucillo, Yunquera	36.7162	-4.97664	N
Pteromalidae	Mesopolobus nobilis (Walker, 1834)	RRA		Contarinia arrhenatheri Kieffer, 1901	NA	4B	25.vi.2020	v.2021	HHB	Arrhenatherum elatius	DK	Kyndby Strand	55.8177	11.9019	FCH	DK
Pteromalidae	Mesopolobus rhabdophagae (Graham, 1957)	RRA		Rabdophaga rosaria (Loew, 1850)	1♀	3	14.i.2016	i.2016	SH	Salix sp	DK	Soldaterskov	54.967	8.85011	N	DK
Pteromalidae	Mesopolobus semiclavatus (Ratzeburg, 1848)	RRA		Iteomyia major (Kieffer, 1889)	13♀ 12♂	3	20.x.2020	xi.2020	SH	Salix sp	DK	Knudshoved Odde	55.0577	11.7485		DK
Pteromalidae	Mesopolobus teliformis (Walker, 1834)	RRA		Stenodiplosis sp. ex Elymus repens	1♂ 6♀	2	18.vii.2021	vii.2021	HHB	Elymus repens	DK	Krageskov	55.4484	12.1472	FCH	DK
Pteromalidae	Mesopolobus sp. (probably undescribed)	RRA		Dasineura galiicola (F. Löw, 1880)	1♀	4B	06.vii.2022	iii.2023	HHB	Galium uliginosum	DK	Helnæs Made	55.1468	10.0073		NE
Pteromalidae	Pseudocatolaccus nitescens (Walker, 1834)	RRA		Asphondylia sarothamni (Loew, 1850)	4♀	3	26.vii.2017	viii.2017	SH	Cytisus scoparius	DK	Hårbølle Havn	54.8842	12.1448
Pteromalidae	Pseudocatolaccus nitescens (Walker, 1834)	RRA		Asphondylia sarothamni (Loew, 1850)	1♂	1A	07.viii.2020	NA	SH	Cytisus scoparius	DK	Starup Hede	55.2471	9.52471
Pteromalidae	Psilonotus achaeus Walker, 1848	RRA		Semudobia betulae (Winnertz, 1853)	1♂ 1♀	2	17.xii.2015	i.2016	KA	Betula pendula	DK	Vingsted	55.6783	9.3949
Pteromalidae	Psilonotus achaeus Walker, 1848	RRA		Semudobia skuhravae Roskam, 1977	1♀	2	03.xii.2015	i.2016	SH	Betula pendula	DK	Ornebjerg	55.0336	11.9347
Pteromalidae	Psilonotus achaeus Walker, 1848	RRA		Semudobia sp. (betulae / tarda)	2♂ 2♀	2	13.iii.2020	iv.2020	SH	Betula pendula	DK	Appenæs	55.1959	11.7518
Pteromalidae	Psilonotus achaeus Walker, 1848	RRA		Semudobia tarda Roskam, 1977	4♀ 3♂	3	ultimo.iii.2022	04-2022	SH	Betula pendula	HU	Semmelweis Museum, Budapest	47.4933	19.0433		HU
Pteromalidae	Psilonotus adamas Walker, 1834	RRA		Semudobia sp. (betulae / tarda)	2♂ 2♀	2	13.iii.2020	iv.2020	SH	Betula pendula	DK	Appenæs	55.1959	11.7518		DK
Pteromalidae	Psilonotus adamas Walker, 1834	RRA		Semudobia tarda Roskam, 1977	2♀	3	12.iii.2019	iii.2019	SH	Betula pendula	PL	Muranów, Warszawa	52.2557	20.9964		PL
Pteromalidae	Systasis encyrtoides Walker, 1834	RRA		Dasineura crataegi (Winnertz, 1853)	3♀	3	08.viii.2017	viii.2017	SH	Crataegus sp	DK	Vordingborg	55.0045	11.9217	N
Pteromalidae	Toxeuma fuscicorne Walker, 1833	RRA		Dasineura saxifragae (Kieffer, 1891)	NA	4B	01.vi.2020	iii.2021	HHB	Saxifraga granulata	DK	Rævebjerg	55.8026	11.39	FCH	DK
Pteromalidae	Trichomalopsis cf. caricicola (Graham, 1969)	RRA		Planetella granifex (Kieffer, 1898)	2♂	2	17.iii.2019	v.2019	HHB	Carex acutiformis	DK	Lejre	55.6074	11.971	FH	DK
Torymidae	Torymus abbreviatus Boheman, 1834	RRA		Lasioptera rubi (Schrank, 1803)	1♀	3	18.xii.2015	xii.2015	KA	Rubus idaeus	DK	Mølgårde Overdrev, Horsens	55.8732	9.44731		DK
Torymidae	Torymus anthobiae Ruschka, 1921	RRA		Contarinia anthobia (F. Löw, 1877)	4♀ 1♂	3	07.vi.2016	vi.2026	SH	Crataegus monogyna	DK	Landbohøjskolen	55.6811	12.5403		DK
Torymidae	Torymus arundinis (Walker, 1833)	RRA		Giraudiella inclusa (Frauenfeld, 1862)	NA	2	12.iii.2021	iv.2021	HHB	Phragmites australis	DK	Elbækengen	55.3904	12.2612
Torymidae	Torymus arundinis (Walker, 1833)	RRA		Lasioptera arundinis Schiner, 1854	1♀	NA	02.iv.2018	iv.2018	LKT	Phragmites australis	DK	Sømosen, Ballerup	55.7311	12.405
Torymidae	Torymus arundinis (Walker, 1833)	RRA		Lasioptera arundinis Schiner, 1854	22♀♂	2	07.iv.2014	iv.2014	SH	Phragmites australis	DK	Amager Fælled	55.6476	12.582
Torymidae	Torymus arundinis (Walker, 1833)	RRA		Lasioptera arundinis Schiner, 1854	1♀	2	07.v.2017	v.2017	SH	Phragmites australis	DK	Kolding	55.4963	9.48367
Torymidae	Torymus arundinis (Walker, 1833)	RRA		Lasioptera arundinis Schiner, 1854	3♀	2	17.iv.2014	iv.2014	SH	Phragmites australis	DK	Ornebjerg	55.0363	11.9288
Torymidae	Torymus chloromerus (Walker, 1833)	RRA		Geocrypta campanulae (Müller, 1871)	1♀ 1♂	1A	11.viii.2022	viii.2022	HHB	Campanula rotundifolia	DK	Kandestederne	57.6617	10.3916	N
Torymidae	Torymus confinis (Walker, 1833)	RRA		Dasineura urticae (Perris, 1840)	2♂ 8♀	3	21.xi.2015	xii.2015	SH	Urtica dioica	DK	Ornebjerg	55.0344	11.932
Torymidae	Torymus cultriventris Ratzeburg, 1844	SH		Mikiola fagi (Hartig, 1839)	2♀ 1♂	3	13.ii.2020	ii.2020	SH	Fagus sylvatica	DK	Store Bøgeskov	55.5025	11.6682
Torymidae	Torymus cultriventris Ratzeburg, 1844	RRA		Mikiola fagi (Hartig, 1839)	1♂	3	20.xi.2015	xii.2015	SH	Fagus sylvatica	DK	Soldaterskov	54.967	8.85011
Torymidae	Torymus cultriventris Ratzeburg, 1844	SH		Mikiola fagi (Hartig, 1839)	1♀	3	22.ii.2020	iii.2020	SH	Fagus sylvatica	DK	Nykøbing Sjælland	55.9132	11.664
Torymidae	Torymus sp. nr curtisi Graham & Gijswijt	RRA		Kiefferia pericarpiicola (Bremi, 1847)	3♀	2	23.viii.2018	viii.2018	HHB	Pimpinella saxifraga	PL	Białowieża	52.7117	23.8441
Torymidae	Torymus eglanteriae Mayr, 1874	RRA		Contarinia tiliarum (Kieffer, 1890)	2♂	3	11.vii.2017	vii.2017	SH	Tilia sp	DK	Peterskirken, Stensved	54.9841	12.0309
Torymidae	Torymus filipendulae Graham & Gijswijt, 1998	RRA		Dasineura ulmaria (Bremi, 1847)	2♂ 2♀	3	24.x.2016	xi.2016	SH	Filipendula ulmaria	DK	Fredericia	55.5694	9.7374		DK
Torymidae	Torymus cf. filipendulae Graham & Gijswijt, 1998	RRA	Determination queried because mesoscutal sculpture and gaster shape differ from paratype and specimens reared from Dasineura ulmariae from Fredricia; probably an aberrant specimen	Dasineura sp.A sensu Harris	1♀	2	20.vi.2020	vii.2020	HHB	Filipendula vulgaris	DK	Disbjerg	55.8269	11.4359	FP
Torymidae	Torymus fractiosus Graham and Gijswijt, 1998	RRA		Dasineura rosae (Bremi, 1847)	1♂	3	02.ix.2020	ix.2020	SH	Rosa sp.	DK	Knudshoved Odde	55.0819	11.6357		DK
Torymidae	Torymus fuscicornis (Walker, 1833)	RRA		Semudobia betulae (Winnertz, 1853)	19♀ 14♂	2	03.xii.2015	i.2016	SH	Betula pendula	DK	Ornebjerg	55.0336	11.9347
Torymidae	Torymus fuscicornis (Walker, 1833)	RRA		Semudobia betulae (Winnertz, 1853)	2♀ 4♂	3	12.iii.2019	iii.2019	SH	Betula pendula	PL	Muranów, Warszawa	52.2557	20.9964
Torymidae	Torymus fuscicornis (Walker, 1833)	SH		Semudobia betulae (Winnertz, 1853)	4♂ 1♀	NA	13.xii.2015	i.2016	LKT	Betula pendula	DK	Krogenberg Hegn	56.0058	12.4867
Torymidae	Torymus fuscicornis (Walker, 1833)	SH		Semudobia betulae (Winnertz, 1853)	3♀	2	17.xii.2015	i.2016	KA	Betula pendula	DK	Vingsted	55.6783	9.3949
Torymidae	Torymus fuscicornis (Walker, 1833)	SH		Semudobia betulae (Winnertz, 1853)	1♂ 1♀	2	30.xii.2015	i.2016	KA	Betula pendula	DK	Randbøldal	55.6917	9.25034
Torymidae	Torymus fuscicornis (Walker, 1833)	RRA		Semudobia sp. (betulae / tarda)	1♂	2	13.iii.2020	iv.2020	SH	Betula pendula	DK	Appenæs	55.1959	11.7518
Torymidae	Torymus galeobdolonis Graham & Gijswijt, 1998	RRA		Dasineura strumosa (Bremi, 1847)	1♀3♂	2	23.iv.2022	iv.2022	HHB	Lamiastrum galeobdolon	DK	Delhoved Skov	55.6523	11.3852		DK
Torymidae	Torymus galii Boheman, 1834	RRA		Geocrypta galii (Loew, 1850)	1♂	3	06.viii.2020	viii.2020	SH	Galium verum	DK	Svanninge Bjerge	55.122	10.255
Torymidae	Torymus galii Boheman, 1834	RRA		Geocrypta galii (Loew, 1850)	1♂	1A	14.viii.2020	viii.2020	HHB	Galium mollugo	DK	Valsbæk	55.2268	9.20574
Torymidae	Torymus heyeri Wachtl, 1883	RRA		Piceacecis abietiperda (Henschel, 1880)	2♂	3	13.ii.2016	v.2016	SH	Picea abies	DK	Landbohøjskolen	55.6811	12.5433		DK
Torymidae	Torymus juniperi (Linnaeus, 1758)	RRA		Oligotrophus sp.	2♀	3	24.viii.2018	xii.2018	SH	Juniperus communis	PL	Hajnowska	52.879	23.817
Torymidae	Torymus microstigma (Walker, 1833)	RRA		Lasioptera rubi (Schrank, 1803)	1♀	3	10.xii.2015	i.2016	KA	Rubus idaeus	DK	Ammitsbøl Skov	55.6213	9.43164	N
Torymidae	Torymus microstigma (Walker, 1833)	RRA		Putoniella pruni (Kaltenbach, 1872)	3♀	4B	13.vi.2021	iv.2022	HHB	Prunus spinosa	DK	Rævebjerg	55.8042	11.3864
Torymidae	Torymus nitidulus (Walker, 1833)	RRA		Semudobia betulae (Winnertz, 1853)	1♂	3	12.iii.2019	iii.2019	SH	Betula pendula	PL	Muranów, Warszawa	55.0336	11.9347
Torymidae	Torymus nitidulus (Walker, 1833)	RRA		Semudobia tarda Roskam, 1977	11♀ 5♂	2	03.xii.2015	i.2016	SH	Betula pendula	DK	Ornebjerg	52.2557	20.9964
Torymidae	Torymus sp. nr partitus Graham & Gijswijt, 1998	RRA		Rabdophaga dubiosa Kieffer, 1913	1♀	1A	17.vii.2014	NA	HHB	Salix cinerea	DK	Rimmen, Aalbæk	57.5581	10.3458	FH	DK
Torymidae	Torymus sp. nr T. partitus/T. wachtliellae	RRA		Dasineura lotharingiae (Kieffer, 1888)	NA	2	26.ix.2015	x.2015	MB	Cerastium fontanum	DK	Hanehoved	55.9697	11.9824
Torymidae	Torymus persicariae Mayr, 1874	RRA		Wachtliella persicariae (Linnaeus, 1767)	2♀ 4♂	2	09.viii.2022	viii.2022	HHB	Persicaria amphibia	DK	Råbjerg Mile	55.7003	12.5595
Torymidae	Torymus persicariae Mayr, 1874	RRA		Wachtliella persicariae (Linnaeus, 1767)	1♀	3	12.viii.2017	viii.2017	SH	Persicaria amphibia	DK	Slangerup	55.8407	12.211
Torymidae	Torymus persicariae Mayr, 1874	RRA		Wachtliella persicariae (Linnaeus, 1767)	8♀ 13♂	2	14.vii.2022	vii.2022	HHB	Persicaria amphibia	DK	Udby Vig	55.7694	11.7424
Torymidae	Torymus rosariae Graham and Gijswijt, 1998	RRA		Rabdophaga rosaria (Loew, 1850)	2♀	3	03.2021	iv.2021	PB	Salix sp	DK	Troldhede	55.9838	8.7393
Torymidae	Torymus rosariae Graham and Gijswijt, 1998	RRA		Rabdophaga rosaria (Loew, 1850)	2♀ 1♂	NA	01.iv.2020	iv.2020	KH	Sallix sp	DK	Lodskovvad, Ålbæk	57.6085	10.4054
Torymidae	Torymus rosariae Graham and Gijswijt, 1998	RRA		Rabdophaga rosaria (Loew, 1850)	4♀	3	06.i.2019	i.2019	SH	Sallix sp	DK	Ornebjerg	55.0488	11.9249
Torymidae	Torymus rosariae Graham and Gijswijt, 1998	RRA		Rabdophaga rosaria (Loew, 1850)	1♀ 1♂	3	13.iii.2015	iv.2015	SH	Sallix sp	DK	Amager Fælled	55.6559	12.5874		DK
Torymidae	Torymus rosariae Graham and Gijswijt, 1998	RRA		Rabdophaga rosaria (Loew, 1850)	1♀	3	17.xii.2015	i.2016	KA	Sallix sp	DK	Kvak Mølle	55.7008	9.4308
Torymidae	Torymus rosariae Graham and Gijswijt, 1998	RRA		Rabdophaga rosaria (Loew, 1850)	1♂	3	17.xii.2015	i.2016	KA	Sallix sp	DK	Vingsted	55.6783	9.3949
Torymidae	Torymus rosariae Graham and Gijswijt, 1998	RRA		Rabdophaga rosaria (Loew, 1850)	2♀	3	18.xii.2015	i.2016	KA	Sallix sp	DK	Rask Skov, Horsens	55.878	9.59092
Torymidae	Torymus rosariae Graham and Gijswijt, 1998	RRA		Rabdophaga rosaria (Loew, 1850)	1♂	3	18.xii.2015	i.2016	KA	Sallix sp	DK	Uldum Kær	55.8635	9.5647
Torymidae	Torymus rosariae Graham and Gijswijt, 1998	RRA		Rabdophaga salicis (Schrank, 1803)	2♂	NA	14.iv.2020	iv.2020	KH	Sallix sp	DK	Råbjerg Mose	57.566	10.3523	N
Torymidae	Torymus rubi (Schrank, 1781)	RRA		Lasioptera rubi (Schrank, 1803)	2♀	3	09.xii.2015	xii.2015	KA	Rubus idaeus	DK	Vork Bakker	55.661	9.37388
Torymidae	Torymus rubi (Schrank, 1781)	RRA		Lasioptera rubi (Schrank, 1803)	4♀	3	10.xii.2015	xii.2015	KA	Rubus idaeus	DK	Ammitsbøl Skov	55.6213	9.43164
Torymidae	Torymus rubi (Schrank, 1781)	RRA		Lasioptera rubi (Schrank, 1803)	4♀ 1♂	3	11.xii.2015	xii.2015	KA	Rubus idaeus	DK	Egtved	55.9674	12.0531
Torymidae	Torymus rubi (Schrank, 1781)	RRA		Lasioptera rubi (Schrank, 1803)	3♀	3	11.xii.2015	xii.2015	KA	Rubus idaeus	DK	Randbøl Hede	55.6711	9.17358
Torymidae	Torymus rubi (Schrank, 1781)	RRA		Lasioptera rubi (Schrank, 1803)	1♀ 1♂	3	15.xii.2015	xii.2015	KA	Rubus idaeus	DK	Vesterskoven, Ny Nørup	55.7081	9.30211
Torymidae	Torymus rubi (Schrank, 1781)	RRA		Lasioptera rubi (Schrank, 1803)	5♀	3	17.xii.2015	xii.2015	KA	Rubus idaeus	DK	Helligkilde Skov	55.6954	9.41095
Torymidae	Torymus rubi (Schrank, 1781)	RRA		Lasioptera rubi (Schrank, 1803)	2♀ 3♂	3	18.xii.2015	xii.2015	KA	Rubus idaeus	DK	Hammer Mølleskov	55.8789	9.44075
Torymidae	Torymus ruschkai (Hoffmeyer, 1929)	RRA		Rhopalomyia artemisiae (Bouché, 1834)	1♀ 1♂	2	14.x.2016	i.2016	MB	Artemisia campestris	DK	Dunkehuse	55.9674	12.0531
Torymidae	Torymus ruschkai (Hoffmeyer, 1929)	RRA		Rhopalomyia artemisiae (Bouché, 1834)	14♀ 22♂	2	17.xii.2016	i.2016	MB	Artemisia campestris	DK	Tisvilde Strand	56.039	12.0282
Torymidae	Torymus ruschkai (Hoffmeyer, 1929)	RRA		Rhopalomyia artemisiae (Bouché, 1834)	5♀ 7♂	2	22.xii.2016	i.2016	MB	Artemisia campestris	DK	Liseleje Strand	56.0172	11.9735
Torymidae	Torymus ruschkai (Hoffmeyer, 1929)	RRA		Rhopalomyia artemisiae (Bouché, 1834)	5♀ 3♂	2	25.x.2016	i.2016	MB	Artemisia campestris	DK	Hundested	55.9527	11.8726
Torymidae	Torymus ruschkai (Hoffmeyer, 1929)	RRA		Rhopalomyia artemisiae (Bouché, 1834)	2♀ 2♂	2	31.viii.2016	NA	MB	Artemisia campestris	DK	Melby Overdrev	56.0112	11.9939
Torymidae	Torymus salicis Graham, 1994	RRA		Iteomyia major (Kieffer, 1889)	1♀ 1♂	3	20.x.2020	xi.2020	SH	Salix sp	DK	Knudshoved Odde	55.0577	11.7485	FH	DK
Torymidae	Torymus tanaceticola Ruschka, 1921	RRA		Rhopalomyia tanaceticola (Karsch, 1879)	2♂	3	03.v.2016	v.2016	SH	Tanacetum vulgare	DK	Kildedal, Måløv	55.7526	12.2867		DK
Torymidae	Torymus tanaceticola Ruschka, 1921	RRA		Rhopalomyia tanaceticola (Karsch, 1879)	3♀ 1♂	3	11.ix.2016	ix.2016	SH	Tanacetum vulgare	DK	Sydhavnstippen	55.6423	12.535
Torymidae	Torymus tanaceticola Ruschka, 1921	RRA		Rhopalomyia tanaceticola (Karsch, 1879)	1♀ 3♂	3	20.viii.2017	ix.2017	SH	Tanacetum vulgare	DK	Borre, Møn	54.9945	12.4263
Torymidae	Torymus tanaceticola Ruschka, 1921	SH		Rhopalomyia tanaceticola (Karsch, 1879)	1♀	3	20.x.2016	xi.2016	SH	Tanacetum vulgare	DK	Knurrenborg Vang	55.9583	12.4281
Torymidae	Torymus tanaceticola Ruschka, 1921	RRA		Rhopalomyia tanaceticola (Karsch, 1879)	1♀	3	22.viii.2017	ix.2017	KN	Tanacetum vulgare	DK	Hellebæk Kohave	56.0561	12.5422
Torymidae	Torymus tanaceticola Ruschka, 1921	SH		Rhopalomyia tanaceticola (Karsch, 1879)	1♂	3	24.ix.2016	x.2016	SH	Tanacetum vulgare	DK	Ornebjerg	55.0333	11.9334
Torymidae	Torymus tanaceticola Ruschka, 1921	RRA		Rhopalomyia tanaceticola (Karsch, 1879)	2♂	3	30.ix.2020	xii.2020	SH	Tanacetum vulgare	DK	Korsør Lystskov	55.3064	11.1847
Torymidae	Torymus tipulariarum Zetterstedt, 1838	RRA		Rabdophaga salicis (Schrank, 1803)	1♀ 1♂	3	08.iii.2021	iv.2021	SH	Salix sp	DK	Karlstrup Kalkgrav	55.5482	12.2065
Torymidae	Torymus tipulariarum Zetterstedt, 1838	RRA		Rabdophaga salicis (Schrank, 1803)	2♀ 1♂	3	17.xii.2015	i.2016	SH	Salix sp	DK	Pinseskoven	55.5946	12.5531
Torymidae	Torymus tipulariarum Zetterstedt, 1838	RRA		Rabdophaga salicis (Schrank, 1803)	3♀	NA	19.xi.2017	xii.2017	LKT	Salix sp	DK	Holmegårds Mose	55.2909	11.8123
Torymidae	Torymus veronicae Ruschka, 1921	RRA		Jaapiella veronicae (Vallot, 1827)	1♂	1A	13.xii.2015	xii.2015	LKT	Veronica chamaedrys	DK	Krogenberg Hegn	56.0058	12.4867
Torymidae	Torymus wachtliellae Graham and Gijswijt, 1998	RRA		Dasineura rosae (Bremi, 1847)	1♀ 2♂	3	13.viii.2022	viii.2022	SH	Rosa sp.	DK	Hareskoven	55.7551	12.3866		DK
Torymidae	Torymus sp. A	SH		Contarinia tiliarum (Kieffer, 1890)	2 lv	5	04.vii.2020	NA	BWP	Tilia sp	DK	Nysø Gods	55.1242	12.0332		NE
Torymidae	Torymus sp. B	SH		Dasineura urticae (Perris, 1840)	1 lv	5	08.x.2016	NA	SH	Urtica dioica	DK	Roskilde	55.6288	12.0934		NE
Torymidae	Torymus sp. C	SH		Geocrypta galii (Loew, 1850)	2 lv	5	06.viii.2020	NA	SH	Galium verum	DK	Svanninge Bakker	55.1255	10.2534		NE
Torymidae	Torymus sp. C	SH		Geocrypta galii (Loew, 1850)	2 lv	5	30.vi.2016	NA	SH	Galium verum	DK	Skallingen	55.5085	8.24518		NE
Torymidae	Torymus sp. D	SH		Rabdophaga rosaria (Loew, 1850)	1 lv	5	29.iii.2019	NA	SH	Salix sp	DK	Stuby	55.0458	11.8629		NE
Torymidae	Torymus sp. E	SH		Rabdophaga salicis (Schrank, 1803)	1 lv	5	23.x.2021	NA	BK	Salix cinerea	DK	Kvindsø, Lindum Skov	56.5827	9.67127		NE
